# Supplementary material for: Investigating Causal Associations of Circulating Micronutrients Concentrations with the Risk of Lung Cancer: A Mendelian Randomization Study
Source: Nutrients. 2022 Oct 31;14(21):4569. doi: 10.3390/nu14214569 (PMC9655558; doi:10.3390/nu14214569)
Supplement: Supplementary file 1 [file nutrients-14-04569-s001.zip]

Archive with 12 entries (11 files):
- Supplementary tables.xlsx
- Supplementary figures/
- Supplementary figures/Figure S1.tif
- Supplementary figures/Figure S10.tif
- Supplementary figures/Figure S2.tif
- Supplementary figures/Figure S3.tif
- Supplementary figures/Figure S4.tif
- Supplementary figures/Figure S5.tif
- Supplementary figures/Figure S6.tif
- Supplementary figures/Figure S7.tif
- Supplementary figures/Figure S8.tif
- Supplementary figures/Figure S9.tif
