# Supplementary material for: Investigating Causal Associations of Circulating Micronutrients Concentrations with the Risk of Lung Cancer: A Mendelian Randomization Study
Source: Nutrients. 2022 Oct 31;14(21):4569. doi: 10.3390/nu14214569 (PMC9655558; doi:10.3390/nu14214569)
Supplement: Supplementary file 1 [file nutrients-14-04569-s001.zip › Supplementary tables.xlsx]

## Sheet: Supplementary Table S1
Supplementary Table S1. Summary information for 39 SNPs that were used as genetic instruments for Mendelian randomization analyses of 11 nutrient concentrations.
Exposure	SNPs	NEA	EA	Chr	Pos1	Gene	EAF	Beta	SE	P	R2	F	N2
beta carotene	rs12934922	A	T	16	81301694	BCO1	0.44	0.139	0.02	5.9e-10	0.071	60	2344
beta carotene	rs6564851	T	G	16	81230992	PKD1L2 - BCO1	0.39	0.149	0.015	1.6e-24	0.025	99	3881
calcium	rs10491003	C	T	10	9286688	GATA3	0.09	0.027	0.005	5e-09	0.0005	29	60040
calcium	rs1550532	G	C	2	233356202	DGKD	0.31	0.018	0.003	8e-11	0.0006	36	60998
calcium	rs1570669	A	G	20	54157888	CYP24A1	0.34	0.018	0.003	9e-12	0.0006	36	60966
calcium	rs1801725	G	T	3	122284910	CASR	0.15	0.071	0.004	9e-86	0.0051	315	61054
calcium	rs7336933	A	G	13	41984940	DGKH	0.85	0.022	0.004	9e-10	0.0005	30	60928
calcium	rs7481584	A	G	11	3007859	CARS	0.7	0.018	0.003	1e-10	0.0006	36	61011
calcium	rs780094	C	T	2	27518370	GCKR	0.42	0.017	0.003	1e-10	0.0005	32	60958
copper	rs1175550	A	G	1	3774964	SMIM1	0.22	0.198	0.032	5e-10	0.014	38	2603
copper	rs2769264	T	G	1	151372265	SELENBP1	0.16	0.313	0.034	2.63e-20	0.032	85	2603
folate	rs652197	T	C	11	72138695	FOLR3	0.18	0.069	0.011	4.06e-13	0.001	39	28913
folate	rs1801133	A	G	1	11796321	MTHFR	0.67	0.096	0.009	8.1e-35	0.004	114	28913
lycopene	rs7680948	C	A	4	140447105	SETD7	0.2	0.19	0.03	5e-09	0.1	39	441
magnesium	rs11144134	T	C	9	74884880	TRPM6	0.08	0.011	0.001	8e-15	0.005	121	23829
magnesium	rs13146355	G	A	4	76490987	SHROOM3	0.44	0.005	0.001	6e-13	0.001	25	23829
magnesium	rs3925584	C	T	11	30738788	LOC101928338	0.55	0.006	0.001	5.2e-16	0.002	36	23829
magnesium	rs4072037	C	T	1	155192276	MUC1	0.54	0.01	0.001	2e-36	0.004	100	23829
magnesium	rs448378	G	A	3	169383111	MECOM	0.53	0.004	0.001	1e-08	0.001	16	23829
magnesium	rs7965584	G	A	12	89912002	LOC107984543-BRWD1P2	0.71	0.007	0.001	1e-16	0.002	49	23829
phosphorus	rs1697421	G	A	1	21496799	NBPF3-ALPL	0.49	0.05	0.005	1e-27	0.005	100	21726
phosphorus	rs17265703	G	A	3	122329797	CSTA	0.85	0.036	0.006	4e-09	0.002	36	21733
phosphorus	rs9469578	T	C	6	33738702	IP6K3	0.92	0.059	0.009	1e-11	0.002	43	21734
phosphorus	rs947583	T	C	6	135812521	PDE7B	0.29	0.035	0.005	3e-12	0.002	49	21733
phosphorus	rs2970818	T	A	12	4497002	C12orf4	0.09	0.047	0.008	4e-09	0.002	35	21734
retinol	rs10882272	T	C	10	95348182	FFAR4	0.35	0.03	0.01	7e-15	0.019	35	5006
retinol	rs1667255	A	C	18	29187279	TTR	0.31	0.03	0.01	6e-14	0.018	35	5006
selenium	rs921943	C	T	5	79020653	DMGDH	0.29	0.25	0.02	9e-28	0.011	119	10943
selenium	rs567754	T	C	5	79120593	BHMT	0.67	0.17	0.02	8e-20	0.006	67	10943
selenium	rs3797535	C	T	5	79004574	DMGDH	0.1	0.21	0.04	2e-15	0.003	36	10943
selenium	rs11951068	G	A	5	79008491	DMGDH	0.06	0.21	0.04	2e-11	0.003	31	10943
selenium	rs705415	T	C	5	78996137	ARSB-DMGDH	0.88	0.23	0.04	5e-10	0.004	39	10943
selenium	rs6586282	T	C	21	43058387	CBS	0.85	0.12	0.03	4e-09	0.002	21	10943
selenium	rs1789953	C	T	21	43062826	CBS	0.16	0.12	0.03	3e-08	0.002	17	10943
Vitamin B6	rs1256335	G	A	1	21563893	ALPL	0.79	0.14	0.02	1e-15	0.01	49	4763
Vitamin B6	rs4654748	C	T	1	21459575	NBPF3	0.52	0.1	0.01	8e-18	0.021	100	4763
zinc	rs2120019	C	T	15	75041843	PPCDC	0.79	0.287	0.033	1.55e-18	0.028	76	2603
zinc	rs4826508	C	T	X	56785262	NBDY	0.27	0.21	0.03	1e-12	0.018	49	2603
zinc	rs1532423	G	A	8	85356084	CA1	0.37	0.178	0.026	6e-12	0.018	47	2603
1 Position based on GRCh38.p7.
2 N refers to the sample size of the initial GWAS from which the genetic variants were selected.
Abbreviations: SNPs: single nucleotide polymorphisms; NEA: non-effect allele; EA: effect allele; chr: chromosome; EAF: effect allele frequency; pos: position; SE: standard error.

## Sheet: Supplementary Table S2
Supplementary Table S2. Summary information for 39 SNPs that were used as genetic instruments for Mendelian randomization analyses of 11 nutrient concentrations and risk of overall lung cancer.
Exposure	SNPs	NEA	EA	Beta lung cancer (overall)	SE lung cancer (overall)	P
beta carotene	rs12934922	A	T	-0.167439	0.0906906	0.0648539
beta carotene	rs6564851	T	G	-0.00872483	0.0788255	0.911866
calcium	rs10491003†	C	T	-	-	-
calcium	rs1550532	G	C	0.827722	0.707889	0.24229
calcium	rs1570669	A	G	-1.60867	0.685667	0.0189692
calcium	rs1801725	G	T	-0.225113	0.233803	0.335632
calcium	rs7336933	A	G	0.648864	0.752864	0.388764
calcium	rs7481584	A	G	1.04467	0.717111	0.14518
calcium	rs780094	C	T	-0.318706	0.702412	0.650023
copper	rs1175550	A	G	0.0720758	0.0716515	0.314454
copper	rs2769264	T	G	0.0686677	0.0483834	0.155828
folate	rs652197	T	C	0.0231304	0.259493	0.928973
folate	rs1801133	A	G	-0.0743021	0.12799	0.561556
lycopene	rs7680948	C	A	0.0815421	0.0713632	0.25319
magnesium	rs11144134	T	C	-4.23927	2.07018	0.0405818
magnesium	rs13146355	G	A	-0.581	2.3458	0.804385
magnesium	rs3925584	C	T	-0.6115	1.96267	0.75537
magnesium	rs4072037†	C	T	-	-	-
magnesium	rs448378	G	A	-4.76025	2.9185	0.102878
magnesium	rs7965584*	G	A	0.629714	1.867	0.735901
phosphorus	rs1697421	G	A	-0.0078	0.23656	0.973696
phosphorus	rs17265703	G	A	0.571083	0.444556	0.198926
phosphorus	rs9469578	T	C	0.621322	0.364814	0.0885452
phosphorus	rs947583	T	C	0.428543	0.376371	0.254863
phosphorus	rs2970818	T	A	0.712468	0.434128	0.100767
retinol	rs10882272*	T	C	-0.5399	0.405033	0.182539
retinol	rs1667255	A	C	0.358633	0.399767	0.369662
selenium	rs921943	C	T	0.026624	0.05106	0.60207
selenium	rs567754	T	C	0.00658824	0.0724765	0.927571
selenium	rs3797535	C	T	-0.0918	0.105633	0.384823
selenium	rs11951068	G	A	0.0995857	0.109848	0.364629
selenium	rs705415	T	C	0.117674	0.0920348	0.201045
selenium	rs6586282	T	C	0.111958	0.1304	0.390574
selenium	rs1789953	C	T	-0.139042	0.14125	0.324936
Vitamin B6	rs1256335	G	A	-0.13245	0.102764	0.197443
Vitamin B6	rs4654748	C	T	-0.07973	0.12155	0.51186
zinc	rs2120019	C	T	0.0038676	0.0498084	0.938107
zinc	rs4826508	C	T	-0.160962	0.0612714	0.00861336
zinc	rs1532423	G	A	-0.00382584	0.0669157	0.954407
*rs7965584 and rs10882272 were not available in the outcome dataset; rs10858939 and rs11187539 were found to replace them, respectively.
†rs10491003 and rs4072037 were not available in the outcome dataset and we did not find a suitable proxy-SNP.
Abbreviations: SNPs: single nucleotide polymorphisms; NEA: non-effect allele; EA: effect allele; SE: standard error.

## Sheet: Supplementary Table S3
Supplementary Table S3. Summary information for 39 SNPs that were used as genetic instruments for Mendelian randomization analyses of 11 nutrient concentrations and risk of Squamous cell lung cancer.
Exposure	SNPs	NEA	EA	Beta Squamous cell lung cancer	SE Squamous cell lung cancer	P
beta carotene	rs12934922	A	T	-0.192525	0.144813	0.183691
beta carotene	rs6564851	T	G	0.0852752	0.125839	0.497992
calcium	rs10491003	C	T	-0.933333	1.21278	0.441547
calcium	rs1550532	G	C	1.16539	1.13744	0.305567
calcium	rs1570669	A	G	-1.9305	1.09844	0.0788351
calcium	rs1801725	G	T	0.00312676	0.372352	0.9933
calcium	rs7336933	A	G	1.9545	1.19905	0.103092
calcium	rs7481584	A	G	0.126333	1.14561	0.912191
calcium	rs780094	C	T	-0.203647	1.11871	0.855553
copper	rs1175550	A	G	0.10648	0.113889	0.349817
copper	rs2769264	T	G	-0.0304345	0.0776709	0.695177
folate	rs652197	T	C	-0.0214058	0.417029	0.959063
folate	rs1801133	A	G	-0.0943542	0.20501	0.645343
lycopene	rs7680948	C	A	0.135063	0.113	0.23199
magnesium	rs11144134	T	C	-7.44636	3.29936	0.0240138
magnesium	rs13146355†	G	A	-	-	-
magnesium	rs3925584	C	T	0.919833	3.13433	0.769163
magnesium	rs4072037†	C	T	-	-	-
magnesium	rs448378	G	A	-0.5305	4.6775	0.909701
magnesium	rs7965584*	G	A	1.81014	2.98414	0.544125
phosphorus	rs1697421	G	A	-0.27624	0.37714	0.463888
phosphorus	rs17265703	G	A	0.202056	0.708361	0.775457
phosphorus	rs9469578*	T	C	1.18795	0.680458	0.0808441
phosphorus	rs947583	T	C	0.394	0.601914	0.512739
phosphorus	rs2970818	T	A	0.719319	0.702809	0.306075
retinol	rs10882272	T	C	-1.31377	0.647167	0.0423537
retinol	rs1667255	A	C	-0.7685	0.6434	0.232308
selenium	rs921943	C	T	0.094732	0.081712	0.246318
selenium	rs567754	T	C	0.0871765	0.116306	0.453529
selenium	rs3797535	C	T	-0.213076	0.1703	0.210868
selenium	rs11951068	G	A	0.0741667	0.174933	0.671587
selenium	rs705415	T	C	0.167091	0.146274	0.253322
selenium	rs6586282	T	C	0.1249	0.2098	0.551624
selenium	rs1789953	C	T	-0.342767	0.227442	0.131797
Vitamin B6	rs1256335	G	A	-0.114229	0.166093	0.491617
Vitamin B6	rs4654748	C	T	-0.1621	0.19549	0.406992
zinc	rs2120019	C	T	0.0376551	0.0793554	0.635135
zinc	rs4826508	C	T	-0.0595714	0.0970381	0.539283
zinc	rs1532423	G	A	-0.0260225	0.107438	0.808618
*rs7965584 and rs9469578 were not available in the outcome dataset; rs10858939 and rs59957785 were found to replace them, respectively.
†rs13146355 and rs4072037 were not available in the outcome dataset and we did not find a suitable proxy-SNP.
Abbreviations: SNPs: single nucleotide polymorphisms; NEA: non-effect allele; EA: effect allele; SE: standard error.

## Sheet: Supplementary Table S4
Supplementary Table S4. Summary information for 39 SNPs that were used as genetic instruments for Mendelian randomization analyses of 11 nutrient concentrations and risk of Lung adenocarcinoma.
Exposure	SNPs	NEA	EA	Beta Lung adenocarcinoma	SE Lung adenocarcinoma	P
beta carotene	rs12934922	A	T	-0.364547	0.126482	0.00394906
beta carotene	rs6564851	T	G	-0.131792	0.108228	0.223329
calcium	rs10491003	C	T	-0.395296	1.05152	0.70697
calcium	rs1550532	G	C	0.675389	0.984722	0.492797
calcium	rs1570669	A	G	-0.881056	0.948056	0.352719
calcium	rs1801725	G	T	-0.416577	0.319366	0.192101
calcium	rs7336933	A	G	-1.22036	1.04536	0.243047
calcium	rs7481584	A	G	0.389778	0.983722	0.691937
calcium	rs780094	C	T	-0.476706	0.967471	0.6222
copper	rs1175550	A	G	0.125525	0.0986667	0.203297
copper	rs2769264	T	G	0.0694505	0.0670415	0.300234
folate	rs652197	T	C	0.0346957	0.361058	0.923446
folate	rs1801133	A	G	-0.440771	0.175417	0.0119809
lycopene	rs7680948	C	A	0.0851158	0.0981	0.38559
magnesium	rs11144134	T	C	-0.472909	2.79491	0.865636
magnesium	rs13146355	G	A	0.4348	3.237	0.893148
magnesium	rs3925584	C	T	-2.6395	2.69983	0.328246
magnesium	rs4072037†	C	T	-	-	-
magnesium	rs448378	G	A	-4.9935	4.01925	0.214091
magnesium	rs7965584*	G	A	-1.01471	2.58829	0.695028
phosphorus	rs1697421	G	A	0.05302	0.32534	0.870544
phosphorus	rs17265703	G	A	0.932861	0.606889	0.124264
phosphorus	rs9469578*	T	C	0.5798	0.516657	0.261771
phosphorus	rs947583	T	C	0.0937797	0.502373	0.851917
phosphorus	rs2970818	T	A	0.439574	0.600745	0.464342
retinol	rs10882272	T	C	0.264033	0.5549	0.634202
retinol	rs1667255	A	C	0.9575	0.5505	0.0819771
selenium	rs921943	C	T	0.026148	0.070424	0.710419
selenium	rs567754	T	C	0.0784294	0.100376	0.434595
selenium	rs3797535	C	T	-0.167543	0.147529	0.256097
selenium	rs11951068	G	A	0.0401	0.149448	0.788452
selenium	rs705415	T	C	0.233096	0.125539	0.0633457
selenium	rs6586282	T	C	0.130783	0.179608	0.466517
selenium	rs1789953	C	T	0.122667	0.192633	0.524263
Vitamin B6	rs1256335	G	A	-0.0331571	0.142286	0.815736
Vitamin B6	rs4654748	C	T	-0.06223	0.16571	0.707262
zinc	rs2120019	C	T	0.0282056	0.0683624	0.679908
zinc	rs4826508	C	T	-0.167319	0.0803238	0.0372461
zinc	rs1532423	G	A	0.0593146	0.092309	0.520506
*rs7965584 and rs9469578 were not available in the outcome dataset; rs10858939 and rs59957785 were found to replace them, respectively.
†rs4072037 was not available in the outcome dataset and we did not find a suitable proxy-SNP.
Abbreviations: SNPs: single nucleotide polymorphisms; NEA: non-effect allele; EA: effect allele; SE: standard error.

## Sheet: Supplementary Table S5
Supplementary Table S5. Summary information for 39 SNPs that were used as genetic instruments for Mendelian randomization analyses of 11 nutrient concentrations and risk of Small cell lung cancer.
Exposure	SNPs	NEA	EA	Beta Small cell lung cancer	SE Small cell lung cancer	P
beta carotene	rs12934922	A	T	0.238575	0.230468	0.300585
beta carotene	rs6564851	T	G	0.124128	0.198544	0.531846
calcium	rs10491003†	C	T	-	-	-
calcium	rs1550532	G	C	3.18067	1.79867	0.0770029
calcium	rs1570669	A	G	-1.23478	1.74328	0.478754
calcium	rs1801725	G	T	0.675042	0.580423	0.244822
calcium	rs7336933	A	G	1.50768	1.9005	0.427598
calcium	rs7481584	A	G	3.7265	1.83089	0.0418157
calcium	rs780094	C	T	-2.33235	1.76682	0.186807
copper	rs1175550	A	G	0.119924	0.180535	0.506517
copper	rs2769264	T	G	0.288722	0.121208	0.0172168
folate	rs652197	T	C	-0.782942	0.671754	0.243809
folate	rs1801133	A	G	0.432146	0.325698	0.184565
lycopene	rs7680948	C	A	0.0834789	0.178884	0.64074
magnesium	rs11144134	T	C	4.478	5.11691	0.381499
magnesium	rs13146355	G	A	-3.1624	5.9334	0.594046
magnesium	rs3925584	C	T	1.92667	4.94183	0.696634
magnesium	rs4072037†	C	T	-	-	-
magnesium	rs448378	G	A	-7.906	7.3635	0.282969
magnesium	rs7965584*	G	A	5.31671	4.73543	0.261543
phosphorus	rs1697421	G	A	-0.26618	0.59356	0.653831
phosphorus	rs17265703	G	A	-0.0483333	1.10561	0.96513
phosphorus	rs9469578*	T	C	1.24654	1.0789	0.247933
phosphorus	rs947583	T	C	0.124971	0.956286	0.896025
phosphorus	rs2970818	T	A	-1.19053	1.15091	0.300939
retinol	rs10882272	T	C	-1.5202	1.02823	0.139285
retinol	rs1667255	A	C	1.01267	1.01553	0.318679
selenium	rs921943	C	T	-0.238644	0.1303	0.0670265
selenium	rs567754*	T	C	0.0963765	0.184982	0.602364
selenium	rs3797535	C	T	-0.324814	0.268681	0.226693
selenium	rs11951068†	G	A	-	-	-
selenium	rs705415	T	C	-0.0415522	0.230526	0.856957
selenium	rs6586282	T	C	0.0840667	0.335358	0.802064
selenium	rs1789953	C	T	-0.01675	0.361325	0.963026
Vitamin B6	rs1256335	G	A	-0.351157	0.261114	0.178677
Vitamin B6	rs4654748	C	T	0.03303	0.30884	0.91483
zinc	rs2120019	C	T	-0.105345	0.125139	0.399888
zinc	rs4826508	C	T	-0.294295	0.151943	0.0527599
zinc	rs1532423	G	A	-0.349191	0.171101	0.0412662
*rs7965584, rs9469578 and rs11951068 were not available in the outcome dataset; rs10858939, rs59957785 and rs1644005 were found to replace them, respectively.
†rs10491003, rs4072037 and rs11951068 were not available in the outcome dataset and we did not find a suitable proxy-SNP.
Abbreviations: SNPs: single nucleotide polymorphisms; NEA: non-effect allele; EA: effect allele; SE: standard error.

## Sheet: Supplementary Table S6
Supplementary Table S6. IVW method and sensitivity analyses using WMA1 and MR-Egger method1 for the Mendelian randomization analyses of 11 nutrient concentrations and risk of lung cancer.
Exposure	Outcome	No of SNPs	Method	OR (95%CI)	P-value
Beta-carotene (μmol/L)	Lung cancer (overall)	2	IVW	0.926 (0.794-1.080)	0.32699
	Squamous cell lung cancer	2	IVW	0.966 (0.738-1.265)	0.803376
	Lung adenocarcinoma	2	IVW	0.794 (0.634-0.995)	0.0452938
	Small cell lung cancer	2	IVW	1.189 (0.885-1.596)	0.250429
Calcium (mg/dL)	Lung cancer (overall)	6	IVW	0.888 (0.520-1.515)	0.661857
			WMA	0.857 (0.560-1.312)	0.478184
			MR-Egger	0.746 (0.265-2.098)	0.608315
	Squamous cell lung cancer	7	IVW	0.998 (0.528-1.887)	0.996187
			WMA	1.001 (0.525-1.908)	0.99716
			MR-Egger	1.026 (0.290-3.631)	0.970308
	Lung adenocarcinoma	7	IVW	0.687 (0.494-0.957)	0.0262704
			WMA	0.659 (0.380-1.142)	0.137027
			MR-Egger	0.607 (0.249-1.478)	0.321741
	Small cell lung cancer	6	IVW	2.110 (0.612-7.280)	0.237116
			WMA	2.065 (0.725-5.882)	0.174371
			MR-Egger	1.991 (0.175-22.603)	0.607983
Copper (μmol/L)	Lung cancer (overall)	2	IVW	1.072 (0.991-1.160)	0.082012
	Squamous cell lung cancer	2	IVW	1.013 (0.893-1.149)	0.839091
	Lung adenocarcinoma	2	IVW	1.091 (0.979-1.216)	0.115985
	Small cell lung cancer	2	IVW	1.267 (1.040-1.543)	0.0188777
Folate (nmol/L)	Lung cancer (overall)	2	IVW	0.946 (0.756-1.185)	0.630363
	Squamous cell lung cancer	2	IVW	0.923 (0.644-1.324)	0.663072
	Lung adenocarcinoma	2	IVW	0.705 (0.489-1.016)	0.0611184
	Small cell lung cancer	2	IVW	1.222 (0.480-3.114)	0.673669
lycopene (µg/dL)	Lung cancer (overall)	1	Wald ratio	1.085 (0.943-1.248)	0.25319
	Squamous cell lung cancer	1	Wald ratio	1.145 (0.917-1.428)	0.23199
	Lung adenocarcinoma	1	Wald ratio	1.089 (0.898-1.320)	0.38559
	Small cell lung cancer	1	Wald ratio	1.087 (0.766-1.544)	0.64074
Magnesium (mmol/L)	Lung cancer (overall)	5	IVW	0.220 (0.029-1.689)	0.220399
			WMA	0.548 (0.045-6.629)	0.63618
			MR-Egger	0.136 (0.000-473.441)	0.664491
	Squamous cell lung cancer	4	IVW	0.310 (0.004-22.893)	0.593926
			WMA	2.013 (0.032-128.414)	0.74146
			MR-Egger	0.000 (0.000-291.549)	0.365916
	Lung adenocarcinoma	5	IVW	0.229 (0.017-3.065)	0.265649
			WMA	0.387 (0.016-9.423)	0.55992
			MR-Egger	3.845 (0.001-29182.709)	0.786914
	Small cell lung cancer	5	IVW	4.365 (0.038-502.311)	0.542763
			WMA	22.150 (0.079-6197.310)	0.281169
			MR-Egger	1504229.406 (0.118-19161787361277.200)	0.186919
Phosphorus (mg/dL)	Lung cancer (overall)	5	IVW	1.394 (1.041-1.868)	0.0260133
			WMA	1.506 (1.007-2.253)	0.0461365
			MR-Egger	1.001 (0.169-5.907)	0.9995
	Squamous cell lung cancer	5	IVW	1.251 (0.750-2.085)	0.391
			WMA	1.206 (0.640-2.271)	0.561743
			MR-Egger	1.401 (0.055-35.829)	0.851652
	Lung adenocarcinoma	5	IVW	1.350 (0.996-1.830)	0.0530312
			WMA	1.097 (0.653-1.843)	0.727689
			MR-Egger	0.327 (0.036-2.989)	0.395203
	Small cell lung cancer	5	IVW	0.926 (0.426-2.015)	0.847142
			WMA	0.864 (0.349-2.141)	0.752338
			MR-Egger	1.542 (0.022-109.446)	0.854901
Retinol (µg/L)	Lung cancer (overall)	2	IVW	0.919 (0.381-2.216)	0.850356
	Squamous cell lung cancer	2	IVW	0.354 (0.145-0.865)	0.0227083
	Lung adenocarcinoma	2	IVW	1.847 (0.859-3.973)	0.11644
	Small cell lung cancer	2	IVW	0.788 (0.066-9.431)	0.850903
Selenium (μmol/L)	Lung cancer (overall)	7	IVW	1.026 (0.971-1.084)	0.357817
			WMA	1.024 (0.946-1.109)	0.553223
			MR-Egger	1.086 (0.853-1.381)	0.533213
	Squamous cell lung cancer	7	IVW	1.053 (0.948-1.170)	0.332687
			WMA	1.096 (0.962-1.249)	0.167755
			MR-Egger	1.266 (0.841-1.906)	0.310342
	Lung adenocarcinoma	7	IVW	1.059 (0.980-1.144)	0.148852
			WMA	1.039 (0.933-1.157)	0.484764
			MR-Egger	0.968 (0.696-1.348)	0.855605
	Small cell lung cancer	6	IVW	0.891 (0.754-1.053)	0.174823
			WMA	0.899 (0.731-1.105)	0.311825
			MR-Egger	0.606 (0.326-1.127)	0.605678
VitB6 (μmol/L)	Lung cancer (overall)	2	IVW	0.895 (0.768-1.044)	0.159206
	Squamous cell lung cancer	2	IVW	0.874 (0.682-1.121)	0.288688
	Lung adenocarcinoma	2	IVW	0.956 (0.773-1.181)	0.673433
	Small cell lung cancer	2	IVW	0.826 (0.559-1.221)	0.338098
Zinc (μmol/L)	Lung cancer (overall)	3	IVW	0.954 (0.861-1.057)	0.368133
			WMA	0.998 (0.919-1.084)	0.966903
			MR-Egger	1.068 (0.530-2.149)	0.884804
	Squamous cell lung cancer	3	IVW	0.993 (0.936-1.053)	0.806503
			WMA	0.988 (0.875-1.115)	0.842485
			MR-Egger	1.174 (0.691-1.993)	0.658795
	Lung adenocarcinoma	3	IVW	0.974 (0.851-1.114)	0.698211
			WMA	1.014 (0.903-1.138)	0.813463
			MR-Egger	1.049 (0.401-2.749)	0.937659
	Small cell lung cancer	3	IVW	0.801 (0.679-0.944)	0.00825527
			WMA	0.790 (0.648-0.963)	0.0197278
			MR-Egger	1.360 (0.588-3.142)	0.603158
1The weighted median approach provide valid results even if some of the genetic variants are invalid. The MR-Egger method is the causal effect estimate adjusted for horizontal pleiotropy. Those estimates could not be calculated for beta-carotene, copper, folate, lycopene, retinol and vitB6, because there are less than three SNPs were available.
Abbreviations: IVW: Inverse variance weighted; WMA: weighted median approach; SNPs: single nucleotide polymorphisms.

## Sheet: Supplementary Table S7
Supplementary Table S7. Cochran’s Q test and MR-Egger intercept and MR-PRESSO Mendelian randomization analyses of 11 nutrient concentrations and risk of lung cancer.
Exposure	Outcome	No of SNPs	Heterogeneity		Pleiotropy			MR-PRESSO
			Cochran’s Q statistic1	P-value	MR-Egger intercept2	SE	P-value	Global Test3	P-value
Beta-carotene (μmol/L)	Lung cancer (overall)	2	1.74468	0.186547	-	-	-	-	-
	Squamous cell lung cancer	2	2.09674	0.147614	-	-	-	-	-
	Lung adenocarcinoma	2	1.95499	0.16205	-	-	-	-	-
	Small cell lung cancer	2	0.14155	0.706745	-	-	-	-	-
Calcium (mg/dL)	Lung cancer (overall)	6	10.469	0.0629865	0.00615255	0.0154008	0.709941	13.5838	0.2015
	Squamous cell lung cancer	7	7.43314	0.282639	-0.000934785	0.0187801	0.962229	8.50011	0.4475
	Lung adenocarcinoma	7	2.70948	0.844327	0.0043643	0.013275	0.75566	3.18877	0.907
	Small cell lung cancer	6	8.98452	0.109683	0.00208666	0.0366108	0.957282	10.4871	0.2755
Copper (μmol/L)	Lung cancer (overall)	2	0.00155382	0.968557	-	-	-	-	-
	Squamous cell lung cancer	2	0.986427	0.320617	-	-	-	-	-
	Lung adenocarcinoma	2	0.220973	0.638299	-	-	-	-	-
	Small cell lung cancer	2	0.602583	0.437594	-	-	-	-	-
Folate (nmol/L)	Lung cancer (overall)	2	0.113394	0.736313	-	-	-	-	-
	Squamous cell lung cancer	2	0.024643	0.87526	-	-	-	-	-
	Lung adenocarcinoma	2	1.40298	0.236224	-	-	-	-	-
	Small cell lung cancer	2	2.64912	0.103607	-	-	-	-	-
lycopene (µg/dL)	Lung cancer (overall)	1	-	-	-	-	-	-	-
	Squamous cell lung cancer	1	-	-	-	-	-	-	-
	Lung adenocarcinoma	1	-	-	-	-	-	-	-
	Small cell lung cancer	1	-	-	-	-	-	-	-
Magnesium (mmol/L)	Lung cancer (overall)	5	4.65826	0.324192	0.00303664	0.0251168	0.911413	7.42005	0.351
	Squamous cell lung cancer	4	5.0793	0.166081	0.0469902	0.0449922	0.405933	9.6882	0.2475
	Lung adenocarcinoma	5	1.46065	0.833589	-0.0178323	0.0275968	0.564193	2.05829	0.8705
	Small cell lung cancer	5	3.24484	0.517719	-0.0806763	0.0505448	0.208734	4.71289	0.565
Phosphorus (mg/dL)	Lung cancer (overall)	5	3.81536	0.43157	0.015106	0.0405395	0.734197	8.47713	0.395
	Squamous cell lung cancer	5	4.34358	0.361499	-0.00510265	0.0732575	0.948852	5.20665	0.5195
	Lung adenocarcinoma	5	2.17949	0.702785	0.0644991	0.0504613	0.291108	3.84068	0.6785
	Small cell lung cancer	5	2.58788	0.628972	-0.0229349	0.0962652	0.827035	3.61436	0.7
Retinol (µg/L)	Lung cancer (overall)	2	2.49289	0.114361	-	-	-	-	-
	Squamous cell lung cancer	2	0.357012	0.55017	-	-	-	-	-
	Lung adenocarcinoma	2	0.78711	0.374976	-	-	-	-	-
	Small cell lung cancer	2	3.07167	0.0796673	-	-	-	-	-
Selenium (μmol/L)	Lung cancer (overall)	7	4.55611	0.601866	-0.0112206	0.0235622	0.654006	5.45086	0.682
	Squamous cell lung cancer	7	6.55621	0.363843	-0.0365704	0.0401379	0.404019	8.12417	0.4605
	Lung adenocarcinoma	7	4.81943	0.567173	0.0177786	0.0323696	0.606471	6.28596	0.6155
	Small cell lung cancer	6	3.34371	0.647157	0.0764037	0.0604082	0.274616	6.22625	0.576
VitB6 (μmol/L)	Lung cancer (overall)	2	0.109706	0.740479	-	-	-	-	-
	Squamous cell lung cancer	2	0.0348262	0.85196	-	-	-	-	-
	Lung adenocarcinoma	2	0.0177179	0.894108	-	-	-	-	-
	Small cell lung cancer	2	0.902404	0.342138	-	-	-	-	-
Zinc (μmol/L)	Lung cancer (overall)	3	4.91864	0.085493	-0.025587	0.0795639	0.801919	-	-
	Squamous cell lung cancer	3	0.641454	0.725621	-0.0381811	0.0602401	0.640365	-	-
	Lung adenocarcinoma	3	4.57811	0.101362	-0.0169908	0.109358	0.901873	-	-
	Small cell lung cancer	3	1.64798	0.438678	-0.120555	0.0953991	0.426175	-	-
1The Cochran’s Q test is a statistical test for heterogeneity. This statistic could not be calculated for lycopene, because less than two SNPs were available.
2The intercept term from the MR-Egger regression method is a statistical test of horizontal pleiotropy. This statistic could not be calculated for beta-carotene, copper, folate, lycopene, Retinol and vitamin B6, because less than three SNPs were available.
3The MR-PRESSO method detected the existence of outlier IVs that may have horizontal pleiotropy through the global test. This statistic could not be calculated for beta-carotene, copper, folate, lycopene, Retinol, vitamin B6 and Zinc, because less than four SNPs were available.
Abbreviations: MR-PRESSO: the Mendelian Randomization Pleiotropy RESidual Sum and Outlier; SNPs: single nucleotide polymorphisms; SE: standard error.

## Sheet: Supplementary Table S8
Supplementary table S8. Statistical power for the Mendelian randomization analyses of 11 nutrient concentrations and risk of lung cancer.
Exposure	R2	Outcome	Sample size	Proportion of cases	Type-I error rate	Odds ratio of outcome	Statistical power
beta carotene	0.096	Lung adenocarcinoma	66756	0.169	0.05	0.794	1
calcium	0.0084	Lung adenocarcinoma	66756	0.169	0.05	0.687	0.84
copper	0.046	Small cell lung cancer	24108	0.111	0.05	1.267	0.78
phosphorus	0.013	Lung cancer (overall)	85716	0.3414	0.05	1.394	1
retinol	0.037	Squamous cell lung cancer	63053	0.118	0.05	0.354	1
zinc	0.064	Small cell lung cancer	24108	0.111	0.05	0.801	0.71
R2, proportion of variance explained for the association between the SNPs and the exposure variable.
